# Supplementary material for: Dual-Energy-CT for Osteitis and Fat Lesions in Axial Spondyloarthritis: How Feasible Is Low-Dose Scanning?
Source: Diagnostics (Basel). 2023 Feb 18;13(4):776. doi: 10.3390/diagnostics13040776 (PMC9955853; doi:10.3390/diagnostics13040776)
Supplement: Supplementary file 1 [file diagnostics-13-00776-s001.zip]

Archive with 1 entries (1 files):
- diagnostics-2137568-supplementary.pdf
